# Supplementary material for: A Porphyrin-Based Covalent Organic Framework as Metal-Free Visible-LED-Light Photocatalyst for One-Pot Tandem Benzyl Alcohol Oxidation/Knoevenagel Condensation
Source: Nanomaterials (Basel). 2023 Jan 30;13(3):558. doi: 10.3390/nano13030558 (PMC9920377; doi:10.3390/nano13030558)
Supplement: Supplementary file 1 [file nanomaterials-13-00558-s001.zip]

Archive with 1 entries (1 files):
- nanomaterials-2177967-supplementary.pdf
